# Supplementary material for: Microanatomic Morphometric Characteristics of the Third Ventricle Floor
Source: Brain Sci. 2023 Mar 29;13(4):580. doi: 10.3390/brainsci13040580 (PMC10136925; doi:10.3390/brainsci13040580)
Supplement: Supplementary file 1 [file brainsci-13-00580-s001.zip]

Archive with 7 entries (5 files):
- Supplementary 1/
- Supplementary 1/.DS_Store
- Supplementary 1/Appendix 1.R
- Supplementary 1/metricstransposed.xlsx
- Supplementary 2/
- Supplementary 2/.DS_Store
- Supplementary 2/Appendix 2.mp4
