# Supplementary material for: Microanatomic Morphometric Characteristics of the Third Ventricle Floor
Source: Brain Sci. 2023 Mar 29;13(4):580. doi: 10.3390/brainsci13040580 (PMC10136925; doi:10.3390/brainsci13040580)
Supplement: Supplementary file 1 [file brainsci-13-00580-s001.zip › Supplementary 1/metricstransposed.xlsx]

## Sheet: Sheet1
Cadavers	1a	1b	1a Fig2	A	Ld	v2	A-E	G-E	A-B	A-H	A-C	B-D	F-D	age
C1	4.86	4.94	2.11	0.89	0.13	0.10	17.22	19.21	7.95	4.47	7.04	13.93	23.64	73
C2	5.26	3.93	1.29	1.73	0.16	0.25	18.43	17.29	5.23	2.50	4.78	15.47	21.34	59
C3	4.74	3.67	1.39	1.48	0.24	0.50	17.12	16.20	7.06	2.71	6.49	15.59	22.50	65
C4	4.97	4.10	0.95	1.56	0.14	0.33	16.25	14.97	2.47	2.68	6.42	14.40	17.52	74
C5	5.07	3.93	1.44	1.62	0.12	0.37	18.17	17.18	3.41	5.29	8.90	12.24	25.69	59
C6	4.90	4.45	1.20	1.43	0.08	0.34	16.37	14.40	5.19	4.62	4.97	12.89	20.40	75
C7	4.72	4.07	1.84	1.61	0.25	0.31	13.03	14.55	6.58	4.01	8.58	12.71	18.70	70
C8	5.07	4.19	1.55	1.72	0.31	0.27	16.69	17.23	6.94	3.30	9.29	15.50	25.44	63
C9	5.38	4.17	2.27	0.50	0.19	0.21	16.73	18.50	6.95	4.66	8.68	11.71	26.01	49
C10	5.22	4.37	0.91	1.70	0.11	0.29	12.56	12.08	3.62	3.1	5.04	14.78	23.43	73
C11	5.06	4.12	2.15	0.26	0.21	0.38	18.97	20.22	8.60	5.84	10.79	15.49	22.50	54
C12	4.38	4.03	1.47	0.50	0.14	0.14	13.34	13.74	10.83	6.66	10.36	11.72	20.90	59
C13	4.99	4.12	1.63	0.59	0.27	0.19	16.63	17.63	7.33	7.71	11.38	11.88	26.65	48
C14	4.52	3.60	1.84	0.34	0.31	0.26	16.57	16.72	9.53	6.45	10.86	14.69	23.30	66
C15	4.20	3.25	1.38	0.39	0.27	0.12	14.58	14.06	4.70	6.30	10.05	10.77	19.77	45
C16	5.69	4.90	2.10	1.77	0.09	1.16	16.83	17.02	5.60	6.62	9.63	14.72	24.70	56
C17	4.53	4.48	1.15	1.37	0.21	0.54	17.34	17.57	6.05	4.37	9.26	11.64	22.34	68
C18	5.02	4.97	1.98	0.86	0.15	0.35	16.85	17.98	5.14	6.73	8.73	12.07	19.87	63
C19	4.49	4.53	1.58	1.11	0.19	0.95	17.15	16.97	6.11	3.83	8.48	13.16	22.01	71
C20	4.62	4.06	2.01	0.94	0.12	0.87	16.83	17.24	4.97	5.58	7.93	14.65	21.89	66
C21	5.01	4.88	1.65	1.59	0.22	1.03	17.79	17.29	6.07	2.94	6.29	15.21	23.12	58
C22	5.29	5.04	1.44	1.37	0.17	0.65	17.59	17.71	7.44	6.89	8.48	13.35	20.98	62
C23	4.91	3.47	1.24	1.26	0.19	0.58	17.42	17.07	6.47	5.04	8.18	14.72	21.69	71
C24	4.74	4.04	1.27	1.03	0.21	0.73	16.38	16.54	7.08	6.94	7.39	13.89	24.43	62
C25	5.09	3.98	2.89	1.68	0.24	0.43	18.24	19.67	8.31	7.07	8.17	15.62	22.77	34
